# Supplementary material for: Experimental Evolution of Escherichia coli Harboring an Ancient Translation Protein
Source: J Mol Evol. 2017 Feb 23;84(2):69–84. doi: 10.1007/s00239-017-9781-0 (PMC5371648; doi:10.1007/s00239-017-9781-0)
Supplement: Supplementary file 6 — Supplementary material 6 (XLSX 16 KB) [file 239_2017_9781_MOESM6_ESM.xlsx]

## Sheet: Sheet1
Hybrid Lines
Generation				Lineage	Gene	Genome position (Deepak's data)	Ancestral nucleotide	Evolved nucleotide	Gene (aa) position	Codon change	Amino acid change	Nature of the change	20 bp window	Strand
500	1000	1500	2000
	[ 50% ]	[ 53.9% ]	[ 5.5 ]	Lineage 6	nusA*	3251586	T	G	1176 (392)	CTG > CGG	Leu to Arg	non-syn	Flanking region: GATTTCCAACAGCTCTTTCAT	-
[ 37.9% ]	[ 93.3% ]	[ 3.8% ]	[ 3.1% ]	Lineage 6	infB*	3250822	G	T	429 (143)	GAA > TAA	Glu to Stop	non-syn (early stop codon)	Flanking region: TCAGCAGCTTCACGCTTAGCT	-
		[ 33.7 % ]	[ 91.1 % ]	Lineage 6	hupA*	4178938	T	G	300 (10)	ATT > AGT	Ile to Ser	non-syn	Flanking region: ATTGATGTAATTGCAGAGAAA	+
[ 100 % ]				Lineage 2		4179130			(221‑226/273 nt)			6 bp deletion	Flanking region: ATTGCCGCAGCTAACGTACCG	+
	[ 96.9% ]	[ 4.6 % ]		Lineage 5	yjaG → / → hupA	4178829	G	T	(+106/‑81)			Intergenic mutation	Flanking region: CTATCGGTGCGTGTATGCAGG	Intergenic region
		95	82.8	Lineage 4	mreB*	3328413	C	T	408 (136)	CGT > TGT	Arg to Cys	non-syn		-
[ 87 % ]	[ 97 % ]	[ 95 % ]	[ 95 % ]	Lineage 1		3328543	G	A	438 (146)	GCT > ACT	Ala to Thr	non-syn	Flanking region: ATTGCGGCAGCCATCGGTTCT	-
[ 46.9 % ]	[ 95 % ]	[ 100% ]	[ 100% ]	Lineage 2		3328543	G	A	438 (146)	GCT > ACT	Ala to Thr	non-syn	Flanking region: ATTGCGGCAGCCATCGGTTCT	-
		[ 97.1 % ]	[ 82.4 % ]	Lineage 4		3328573	C	T	408 (136 aa)	CGT > TGT	Arg to Cys	non-syn	Flanking region: AAGACTTCACGGGCACCAGCG	-
[ 46.4 % ]				Lineage 6		3328045	G	A	312 aa	GGC > AGC	Gly to Ser	non-syn	Flanking region: ACTGGAATGCCGGTTTCTTCC	-
[ 95 % ]	[ 100% ]	[ 100% ]	[ 100% ]	Lineage 1	thrT/tuf	4154415						19 bp duplication	Flanking region: GTTGATGTGGTGATATCACCG	Intergenic region
[ 75% ]	[ 69% ]	[ 81% ]	[ 80% ]	Lineage 2		4154415						19 bp duplication	Flanking region: GTTGATGTGGTGATATCACCG	Intergenic region
	[ 27% ]	[ 80% ]	[ 80 % ]	Lineage 3		4154425	G	A	(+86/-29)			Intergenic mutation	Flanking region: TGATATCACCGATTTATCCGT	Intergenic region
		[ 100% ]	[ 100 % ]	Lineage 4		4154426	A	C	(+87/-28) [+87/‑28]			Intergenic mutation	Flanking region: GATATCACCGATTTATCCGTG	Intergenic region
		[ 83.2 % ]	[ 100 % ]	Lineage 5		4154393	G	T	(+54/-61) [+54/‑61]			Intergenic mutation	Flanking region: AACAAGTCGGGCATGTTGCCT	Intergenic region
			[ 26 % ]	Lineage 1	iclR	4201423	C	T	156 (52 aa)	CAA> TAA	Gln to stop codon	non-syn (early stop codon)	Flanking region: AACCCGGCTTGTTGCGCCAGT	-
		[23 %]	[ 18.4 % ]	Lineage 1		4200920	G	.	(657/825 nt)			1 bp deletion	Flanking region: GGCAACGTAGCCCCAGCGCAT	-
		[ 24.6 % ]		Lineage 2		4201443	C	A	45 aa	GCA > GAA	Ala to Glu	non-syn	Flanking region: TTCCGTGAGTGCCACACTGCC	-
		[ 100 % ]		Lineage 3		4201047			(527‑530/825 nt)			4 bp deletion	Flanking region: GCGGTGCAGCAGCTTCGTCAC	-
		[37 %]	[ 50.8 %]	Lineage 3		4201541	A	C	36 (12 aa)	AAA > AAC	Lys to Asn	non-syn	Flanking region: CAACGGCGGGTTTTCTGCCGC	-
		[37 %]		Lineage 3				deletion				4 bp deletion		-
	[ 92.5 % ]	[ 95 %]	[ 92.2 % ]	Lineage 4		4201262	T	.	(315/825 nt)			deletion (ESC?)	Flanking region: GGATAGGGTGAACAATCGCTA	-
	[ 92.5 % ]		[ 92.2 % ]	Lineage 4		4201263	T	.	(314/825 nt)			deletion	Flanking region: GATAGGGTGAACAATCGCTAA	-
[ 93.3 % ]	[91.9 %]	[ 100 % ]	[95 % ]	Lineage 3	mrdA	650644	G	A	159 (53)	CGC> CAC	Arg to His	non-syn	Flanking region: TTCATTAGAGCGGGTCTGGTA	-
		[90 %]	[94 %]	Lineage 6			A	C	1383 (461)	ACC> CCC	Thr to Pro	non-syn		-
	[ 43.5 % ]	[ 2.6 % ]	[ 2.4 % ]	Lineage 6		648976	A	C	609 aa	GAC > GCC	Asp to Ala	non-syn	Flanking region: CATAATGTGGTCGAGGATCTG	-
	[ 0.9 % ]	[ 100 % ]	[ 93.9 % ]	Lineage 6		649421	A	C	461 aa	ACC > CCC	Thr to Pro	non-syn	Flanking region: TGGATTGGGGTCGCTGTCCAG	-
[ 100 % ]	[95 %]	[95 % ]	[95 % ]	Lineage 5	mrdB	647799	T	C	1101 (367)	TCG> CCG	Ser to Pro	non-syn	Flanking region: ACGCTTTTCGACAACATTTTC	-
[95 % ]	[98.8 %]	[95 % ]	[95 % ]	Lineage 3	topA	1330893	G	A [ T ]	1476 (492)	GGT> TGT	Gly to Cys	non-syn	Flanking region: ACGCGGTATCGGTCGTCCGTC	+
			[ 100 % ]	Lineage 2	kdpD	704667			(1844‑1846/2688 nt)			3 bp deletion	Flanking region: TTCCCCGGTTCCACCACCACC	-
		[ 100 % ]		Lineage 3		704667			(1844‑1846/2688 nt)			3 bp deletion	Flanking region: TTCCCCGGTTCCACCACCACC	-
		[ 100 % ]		Lineage 4		704667	G	.	(1844‑1846/2688 nt)			3 bp deletion	Flanking region: TTCCCCGGTTCCACCACCACC	-
			[ 100 % ]	Lineage 6		704667			(1844‑1846/2688 nt)			3 bp deletion	Flanking region: TTCCCCGGTTCCACCACCACC	-
[98 % ]	[98 %]	[ 100 % ]	[ 100 % ]	Lineage 5		705132	G	C	1383 (461)	GAT> CAT	Asp to His	non-syn	Flanking region: AAAAAGAGATCGAAACTCACC	-
	[ 77.6 % ]		[95 % ]	Lineage 1	pykF	1733016	G	T	54 (18)	GAG > TAG	Glu to *	early stop codon	Flanking region: CGAATCTGAAGAGATGTTAGC	+
			[95 %]	Lineage 1			G	T	54 (18)	GAG> TAG	Glu to stop	early stop codon		+
		[ 62 % ]	[ 98.4 % ]	Lineage 2		1733523	G	.	(559/1413 nt)			1 bp deletion	Flanking region: ACAAGGCGTAGACTTTGTTGC	+
		[ 2.1 % ]	[ 40.3 % ]	Lineage 3		1733712	G	A	750 (250 aa)	GAA > AAA	Glu to Lys	non-syn	Flanking region: CCTGGGTGTAGAAATCCCGGT	+
			[ 100 % ]	Lineage 6		1733796	A	C	278 aa	ACC > CCC	Thr to Pro	non-syn	Flanking region: TATCACTGCGACCCAGATGCT	+
			[ 100 % ]	Lineage 5		1733542			(578‑580/1413 nt)			3 bp deletion	Flanking region: GCTGCTTCCTTTATTCGTAAG	+
			[ 41.1 % ]	Lineage 3	ydhZ ← / → pykF	1732767	A	G	(‑359/‑198)			Intergenic mutation	Flanking region: AGCACTTTGGACTGTAGAACT	Intergenic region
[ 97.7 % ]	[ 98.5 % ]	[ 97.1 % ]	[ 96.5 % ]	Lineage 6	fadA	4005178			IS150 (+) +3 bp			3 bp deletion	Flanking region: TTCCCCGGTTCCACCACCACC	-
[ 97.3 % ]	[ 98 % ]	[ 98.1 % ]	[ 99.4 % ]	Lineage 5		4005178			IS150 (+) +3 bp					-
			[ 100 % ]	Lineage 1	ftsZ	108162			(54‑56/1152 nt)		Δ3 bp			+
		[ 100 % ]	[ 100 % ]	Lineage 2		108162			(54‑56/1152 nt)		Δ3 bp			+
[95 % ]	[95 % ]	[95 % ]	[95 % ]	Lineage 6		108162			(54‑56/1152 nt)		Δ3 bp	3 bp deletion		+
	[ 100 % ]	[ 100 % ]	[ 100 % ]	Lineage 5		108162			(54‑56/1152 nt)		Δ3 bp			+
			[ 100 % ]	Lineage 1	accC	3334290			(483‑485/1350 nt)		Δ3 bp	3 bp deletion		+
		[ 100 % ]	[ 100 % ]	Lineage 2		3334290			(483‑485/1350 nt)		Δ3 bp	3 bp deletion		+
	[ 95 % ]	[ 95 % ]	[ 100 % ]	Lineage 6		3334290			(483‑485/1350 nt)		Δ3 bp			+
		[ 67 % ]	[ 100 % ]	Lineage 5		3334290			(483‑485/1350 nt)		6 bp x 2	duplication		+
